# Supplementary material for: A Novel Self-Assembly Strategy for the Fabrication of Nano-Hybrid Satellite Materials with Plasmonically Enhanced Catalytic Activity
Source: Nanomaterials (Basel). 2021 Jun 16;11(6):1580. doi: 10.3390/nano11061580 (PMC8233724; doi:10.3390/nano11061580)
Supplement: Supplementary file 1 [file nanomaterials-11-01580-s001.zip]

Archive with 1 entries (1 files):
- nanomaterials-1259966-supplementary.pdf
